# Supplementary material for: Echinochrome A Treatment Alleviates Fibrosis and Inflammation in Bleomycin-Induced Scleroderma
Source: Mar Drugs. 2021 Apr 23;19(5):237. doi: 10.3390/md19050237 (PMC8146844; doi:10.3390/md19050237)
Supplement: Supplementary file 1 [file marinedrugs-19-00237-s001.zip]

Archive with 1 entries (1 files):
- marinedrugs-1181642-supplementary.pdf
